# Supplementary material for: Zein Nanoparticles-Loaded Flavonoids-Rich Fraction from Fridericia platyphylla: Potential Antileishmanial Applications
Source: Pharmaceutics. 2024 Dec 16;16(12):1603. doi: 10.3390/pharmaceutics16121603 (PMC11678320; doi:10.3390/pharmaceutics16121603)
Supplement: Supplementary file 1 [file pharmaceutics-16-01603-s001.zip]

Archive with 1 entries (1 files):
- pharmaceutics-3331594-supplementary.pdf
